# Supplementary material for: Tailored Synthesis of Catalytically Active Cerium Oxide for N, N-Dimethylformamide Oxidation
Source: Materials (Basel). 2023 Jan 16;16(2):865. doi: 10.3390/ma16020865 (PMC9867243; doi:10.3390/ma16020865)
Supplement: Supplementary file 1 [file materials-16-00865-s001.zip]

Archive with 1 entries (1 files):
- materials-2021096-supplementary.pdf
